# Supplementary material for: S-Acetyl-Glutathione Attenuates Carbon Tetrachloride-Induced Liver Injury by Modulating Oxidative Imbalance and Inflammation
Source: Int J Mol Sci. 2022 Apr 17;23(8):4429. doi: 10.3390/ijms23084429 (PMC9024626; doi:10.3390/ijms23084429)
Supplement: Supplementary file 1 [file ijms-23-04429-s001.zip]

Archive with 1 entries (1 files):
- ijms-1650929-supplemental.pdf
